# Supplementary material for: Blueberry Anthocyanins from Commercial Products: Structure Identification and Potential for Diabetic Retinopathy Amelioration
Source: Molecules. 2022 Nov 2;27(21):7475. doi: 10.3390/molecules27217475 (PMC9655577; doi:10.3390/molecules27217475)
Supplement: Supplementary file 1 [file molecules-27-07475-s001.zip]

Archive with 1 entries (1 files):
- molecules-1973259-Supplementary Material.pdf
